# Supplementary material for: Tai Chi and Yoga for Improving Balance on One Leg: A Neuroimaging and Biomechanics Study
Source: Front Neurol. 2021 Oct 13;12:746599. doi: 10.3389/fneur.2021.746599 (PMC8548460; doi:10.3389/fneur.2021.746599)
Supplement: Supplementary file 1 [file Data_Sheet_1.CSV]

S1	7.8	-8.1	3.5
S2	5.3	-4.8	1
S3	4.7	-10.2	4.6
S6	8.3	-9	6.5
S7	9.1	-2.4	2.1
S8	2.1	-7.7	1.7
S9	0.8	-10.4	6.9
S10	-0.1	-10	13.1
S11	10.7	-3.9	4
S12	11.5	-4.7	6.8
S13	12	1.5	5.5
S14	12.8	0.3	8.2
S15	9.6	-7.5	10.7
S16	7.9	-7.6	13.3
S17	5.6	-6.9	15.2
S18	11.7	-3.2	11.9
S19	10.3	-2.9	14.3
S20	8.5	-2.3	16
S23	3.4	-11.1	10.6
S24	2.4	-7.8	15
D1	9	-5.6	2.6
D2	5.1	-8	2.3
D3	4	-11.1	7.2
D4	2.9	-10.1	13.2
D5	9.9	-6.6	5.1
D6	10.2	-7.2	8
D7	2.5	-4.3	0.5
D8	1.4	-9.8	4.2
D9	0.5	-10.6	9.7
D10	-0.7	-7.3	14.2
D11	10.8	-0.8	3.4
D12	12.2	-1.7	6.1
D13	12.5	-2.6	8.4
D14	7	-9.6	11.2
D15	5.3	-9.3	13.3
D16	10.2	-5.4	12.8
D17	8.2	-5	15.1
D18	5.5	-4.1	16.3
D19	11.8	-0.4	13
D20	10.1	0.2	15.2
